# Supplementary material for: Tailoring of Novel Bile Salt Stabilized Vesicles for Enhanced Transdermal Delivery of Simvastatin: A New Therapeutic Approach against Inflammation
Source: Polymers (Basel). 2023 Jan 29;15(3):677. doi: 10.3390/polym15030677 (PMC9921379; doi:10.3390/polym15030677)
Supplement: Supplementary file 1 [file polymers-15-00677-s001.zip]

Archive with 1 entries (1 files):
- polymers-2112699-supplementary.pdf
